# Supplementary material for: The Assessment of Upper Airway Volume Changes Following Bimaxillary Advancement Surgery: A Radiological Evaluation in the Supine Position at Multiple Intervals
Source: J Clin Med. 2024 Aug 6;13(16):4588. doi: 10.3390/jcm13164588 (PMC11355031; doi:10.3390/jcm13164588)
Supplement: Supplementary file 1 [file jcm-13-04588-s001.zip]

Archive with 1 entries (1 files):
- jcm-3126042-supplementary.xlsx
