# Supplementary material for: The Assessment of Upper Airway Volume Changes Following Bimaxillary Advancement Surgery: A Radiological Evaluation in the Supine Position at Multiple Intervals
Source: J Clin Med. 2024 Aug 6;13(16):4588. doi: 10.3390/jcm13164588 (PMC11355031; doi:10.3390/jcm13164588)
Supplement: Supplementary file 1 [file jcm-13-04588-s001.zip › jcm-3126042-supplementary.xlsx]

## Sheet: Arkusz 1 - TABLE S1
TABLE S1
	Factor	UA VOLUME	SEX	AGE	SKELETAL CLASS
Pacjent	Value	cm3
1	pre-op	26.4	F	20	3
1	post-op	31.8
1	6m post - op/delta	27.9
2	pre-op	19.5	F	36	3
2	post-op	23.1
2	6m post - op/delta	24.3
3	pre-op	9.0	F	21	3
3	post-op	19.8
3	6m post - op/delta	26.4
4	pre-op	24.8	M	26	3
4	post-op	23.9
4	6m post - op/delta	26.2
5	pre-op	21.3	F	31	3
5	post-op	19.0
5	6m post - op/delta	31.8
6	pre-op	26.2	M	24	3
6	post-op	21.7
6	6m post - op/delta	29.9
7	pre-op	15.8	F	25	2
7	post-op	17.5
7	6m post - op/delta	17.5
8	pre-op	29.8	F	28	3
8	post-op	26.7
8	6m post - op/delta	38.8
9	pre-op	12.0	F	22	2
9	post-op	18.9
9	6m post - op/delta	16.4
10	pre-op	13.4	F	25	3
10	post-op	15.5
10	6m post - op/delta	18.6
11	pre-op	38.2	M	20	3
11	post-op	34.1
11	6m post - op/delta	42.0
12	pre-op	22.8	M	26	3
12	post-op	38.3
12	6m post - op/delta	28.5
13	pre-op	22.9	F	22	2
13	post-op	22.7
13	6m post - op/delta	27.2
14	pre-op	17.2	F	25	3
14	post-op	18.5
14	6m post - op/delta	18.5
15	pre-op	31.0	F	33	3
15	post-op	41.9
15	6m post - op/delta	41.3
16	pre-op	30.0	M	38	3
16	post-op	32.8
16	6m post - op/delta	39.5
17	pre-op	23.6	M	27	3
17	post-op	29.5
17	6m post - op/delta	31.5
18	pre-op	17.8	F	48	3
18	post-op	13.4
18	6m post - op/delta	14.1
19	pre-op	24.1	F	39	2
19	post-op	23.4
19	6m post - op/delta	28.2
20	pre-op	20.0	F	29	3
20	post-op	30.5
20	6m post - op/delta	33.0
21	pre-op	17.5	F	22	3
21	post-op	16.3
21	6m post - op/delta	17.6
22	pre-op	24.9	M	29	3
22	post-op	32.4
22	6m post - op/delta	28.1
23	pre-op	24.3	F	18	3
23	post-op	22.3
23	6m post - op/delta	26.0
24	pre-op	25.7	F	25	2
24	post-op	26.0
24	6m post - op/delta	28.3
25	pre-op	17.2	F	38	3
25	post-op	19.4
25	6m post - op/delta	23.5
26	pre-op	29.6	F	23	3
26	post-op	34.4
26	6m post - op/delta	34.5
27	pre-op	30.4	F	31	2
27	post-op	24.4
27	6m post - op/delta	32.3
28	pre-op	20.2	F	38	2
28	post-op	20.4
28	6m post - op/delta	24.3
29	pre-op	19.8	F	34	2
29	post-op	15.1
29	6m post - op/delta	21.8
30	pre-op	16.9	F	27	2
30	post-op	20.2
30	6m post - op/delta	20.8
31	pre-op	14.6	F	32	3
31	post-op	17.0
31	6m post - op/delta	28.6
